# Supplementary material for: Multifunctional Biomimetic Composite Coating with Antireflection, Self-Cleaning and Mechanical Stability
Source: Nanomaterials (Basel). 2023 Jun 13;13(12):1855. doi: 10.3390/nano13121855 (PMC10300925; doi:10.3390/nano13121855)
Supplement: Supplementary file 1 [file nanomaterials-13-01855-s001.zip]

Archive with 1 entries (1 files):
- nanomaterials-2428774-supplementary.pdf
